# Supplementary material for: Coupling Complete Blood Count and Steroidomics to Track Low Doses Administration of Recombinant Growth Hormone: An Anti-Doping Perspective
Source: Front Mol Biosci. 2021 Jun 10;8:683675. doi: 10.3389/fmolb.2021.683675 (PMC8222787; doi:10.3389/fmolb.2021.683675)
Supplement: Supplementary file 2 [file DataSheet1.CSV]

sample	subject	time	class	5b-Androstane-3a,17a-diol	5a-Androstane-3a,17a-diol	5b-Androstane-3a,17b-diol	5a-Androstane-3b,17a-diol	5b-dihydrotestosterone_(5b-DHT)	5a-dihydrotestosterone_(5a-DHT)	Epiandrosterone	Androsterone	Etiocholanolone	5-androstene-3b,17a-diol	5-androstene-3b,17b-diol	5b-Androstanedione	5a-Androstanedione	DHEA	5a-Androstane-3a,17b-diol	5a-Androstane-3b,17b-diol	Androstenedione	17a-testosterone	17b-testosterone	17a-estradiol	Estrone	17b-estradiol	5a-pregnane-3a-ol-20-one_(Allopregnanolone)	5a-pregnane-3a,17-diol-20-one_(17aOH-Allopregnanolone)	Pregnenolone	17aOH-Pregnenolone	Progesterone	17aOH-Progesterone	GB	GR	HBG	HCT	VGM	TCMH	CCMH	PLQ	IDR-SD	IDR-CV	IDP	VPM	P-RGC	PCT	NEUTper	NEUTratio	LYMPHper	LYMPHratio
S1_D0	1	0	EPO	33.86715901	7.810346395	1301.951873	0	53.85767439	18.86464121	377.5593666	4093.003397	3594.150584	89.63641168	620.0608384	0	12.10310339	4317.127204	130.5201832	66.24910073	30.7219916	79.73005899	77.88270609	0.118579916	12.51366103	3.752719726	305.4457752	61.29177394	17.30408958	21.76747211	0	3.208885799	5.49	5.07	15.1	45.1	89	29.8	33.5	226	39.8	12.5	10.6	9.7	23.7	0.22	51.9	2.85	34.2	1.88
S2_D0	2	0	EPO	25.4322783	32.69221334	144.6210197	22.76393914	0	0	28.31503648	1832.728331	1828.648445	73.49500366	184.0696271	0	6.915754878	324.4420376	84.83010491	0	9.755197038	36.84869012	25.72080219	0	5.16471613	1.962798343	145.3287453	111.9599825	10.83463878	0	0.694848676	0	11.13	4.96	15	44	88.7	30.2	34.1	358	38	12.1	11.5	10.1	25.5	0.36	74.4	8.28	20.5	2.28
S3_D0	3	0	EGH	0	0	96.4066958	0	0	3.458650183	147.4331662	1237.658944	1325.869961	93.34189203	512.3400733	0	22.0909603	4933.919858	51.69058205	0	193.1967481	0	18.46911008	0	8.441783555	0.977155051	79.41454465	155.9544942	35.51038719	27.86580103	4.472643675	5.495668429	6.77	4.95	13.9	42.4	85.7	28.1	32.8	214	41.8	13.5	20.2	12.9	44.2	0.28	65.8	4.45	26.6	1.8
S4_D0	4	0	EGH	29.71402709	11.08413285	50.95891321	7.455755171	0	3.92538171	150.6507627	1740.510782	1586.823447	65.40430425	164.5991303	0	24.72208417	817.5890892	34.24442822	9.692973958	44.84661884	28.69833449	2.348984577	0	2.791938956	0.80536523	96.39750045	55.02533474	14.27268691	0	0.928926987	5.745407634	3.83	4.78	14.5	42.9	89.7	30.3	33.8	159	40.4	12.5	16.4	12.3	41.8	0.2	45.2	1.73	39.4	1.51
S5_D0	5	0	EGH	11.18381847	0	254.6409174	0	0	6.575087531	85.51945306	3352.19706	2931.61554	147.4556631	569.3910935	12.00291333	9.574426293	1340.780845	69.86592904	11.44889631	20.30717966	66.72923335	42.50073883	0	7.98798564	2.534031864	113.7185843	34.29660321	13.76053955	22.94253775	0	4.611004659	6.78	4.62	14.8	42.8	92.6	32	34.6	260	43.8	13.1	14.5	12	40.7	0.31	51.4	3.48	29.9	2.03
S6_D0	6	0	EPO	30.37946236	0	600.7173157	4.112831417	23.62361079	0	300.5908861	6783.573134	4757.719568	111.5679554	1057.252609	29.74326257	20.43264391	5805.527707	222.3536285	51.98172448	31.46758039	46.20305512	81.92681037	0	16.38654536	3.413323022	274.4289584	142.2537846	23.30706644	33.89780943	0	0	5.22	5.33	14.9	43.4	81.4	28	34.3	265	38.2	13.1	15.2	11.7	38.2	0.31	60.2	3.14	28.7	1.5
S7_D0	7	0	EPO	33.50429398	11.95656287	566.6878895	0	6.446865126	8.800053235	24.90034349	13859.14063	5834.308092	371.7419726	116.4292141	13.27288722	14.58020475	115.304977	256.3828413	26.26333472	8.634901979	175.471498	69.29671753	0.074862539	20.62594836	6.467395278	44.76486278	153.5160505	11.73948335	14.93501446	0	4.321006247	4.97	5.04	15.2	44	87.3	30.2	34.5	169	38.1	12.3	14.7	11.3	33.8	0.19	47	2.34	32.2	1.6
S8_D0	8	0	EGH	7.304873107	0	123.415829	0	0	0	210.0649043	3210.215134	1758.457967	114.9271017	222.2492932	0	10.63006577	1389.746797	85.98434183	34.9719048	20.20985309	65.96733344	40.18299276	0	12.75114374	2.20038975	87.98096123	148.079216	16.16963622	16.36127479	0	0	3.55	5.08	15	44.6	87.8	29.5	33.6	235	38.8	12.2	12.6	10.5	29.2	0.25	57.4	2.04	27.6	0.98
S9_D0	9	0	EPO	24.95987694	14.4410722	295.8627595	7.531013717	5.927282053	11.83244137	52.71184956	9322.448528	4160.229812	260.8260933	106.4231028	10.70267124	14.6479652	120.7494604	130.9021985	21.61526927	6.800750373	98.99563738	47.03513198	0.120194039	10.43367873	2.907596283	189.6758127	109.0660778	16.26954782	20.30085231	0.953766746	4.656709531	5.57	4.74	14.3	41.4	87.3	30.2	34.5	310	38.5	12.3	10.3	9.4	21.2	0.29	52.6	2.93	29.8	1.66
S10_D0	10	0	EGH	3.665589535	0	118.0500735	0	0	4.77395211	147.9488042	2026.692869	1750.695292	81.93195469	469.0034538	0	7.709313359	3561.120422	66.60191992	28.67161452	36.4529453	9.645309814	35.06563764	0.24290727	17.51125455	3.260290714	194.369345	107.9539167	21.83033168	25.74914034	1.059045192	3.849918912	4.43	5.28	15.9	45.8	86.7	30.1	34.7	250	38.3	12.2	14.7	11.4	36.4	0.28	39.4	1.75	39.5	1.75
S11_D0	11	0	EGH	42.73373242	24.80204885	303.9218746	14.38908819	8.451594498	0	211.6774696	4791.301913	3089.253507	104.6200674	262.6865709	0	29.90468982	1176.904152	102.2879174	25.24948445	33.87829128	49.30403714	22.03277604	0	7.11674311	1.988912358	123.6638614	52.80929595	10.91617616	0	0	3.491488037	6.92	4.99	14.3	42.4	85	28.7	33.7	215	39.9	13	14.5	11.3	35	0.24	55.6	3.84	29	2.01
S13_D0	13	0	EGH	23.385947	0	160.0514754	9.635293023	0	6.324790433	97.82494868	1119.050313	1177.471856	46.9653083	103.8245537	0	14.03313795	167.6141654	18.19905836	11.01846025	5.946008212	12.66776786	18.96904417	0.099617388	3.909882092	0.734899755	76.35559041	21.74604957	15.86232266	0	0	0	8.16	4.69	14.3	41.6	88.7	30.5	34.4	151	41.7	13.2	15.4	11.9	38.4	0.18	73.5	5.99	17	1.39
S15_D0	15	0	EPO	42.67834919	15.96345529	89.75291494	18.69917675	0	4.513847774	91.27343591	1418.0779	1877.814907	138.0806169	143.5137281	0	63.4880902	18.17376236	56.21152105	0	43.42113731	0	59.72822953	0	6.194517702	0.52722624	75.25545046	241.3419719	26.53824492	0	0	0	4.9	4.31	14	40.6	94.2	32.5	34.5	193	37.7	11.2	15	12	38.4	0.23	41.1	2.01	36.3	1.78
S17_D0	17	0	EPO	62.62504621	10.76762205	212.5886771	7.259268817	2.821318525	5.516615909	27.51947322	2222.563743	3470.021453	142.2478873	106.0470032	35.965744	11.64260342	11.95012242	92.68667745	35.50794485	2.734177696	27.82970651	17.63263963	0	8.870753188	2.398881908	117.7896693	142.2864949	18.49125555	18.25323136	0	6.697718573	6.31	5.19	15.7	46.8	90.2	30.3	33.5	236	39.9	12.3	12.7	10.7	30.5	0.25	48.3	3.05	27.7	1.75
S1_D4	1	4	EPO	19.36985031	0	754.8678648	0	19.25283701	14.61495245	199.2390057	2512.549441	1813.709363	76.75483394	332.2569272	0	17.57258541	1952.626377	91.1730723	43.08360357	29.10891458	59.81572687	34.30467709	0.131516591	13.25497121	2.916612919	156.3836377	43.65984054	15.80196444	17.48771672	0	0	10.02	5.03	15.4	43.8	87.1	30.6	35.2	224	38.1	12.3	11.3	10.1	25.8	0.23	77.2	7.74	14.7	1.47
S2_D4	2	4	EPO	26.6329928	0	81.85761601	12.98560322	1.996883719	0	18.1226894	817.9650863	932.2415698	62.76823308	102.9769125	0	2.860974205	132.9960242	41.15088279	0	3.711717789	13.89899463	3.761161489	0.140023094	4.330813701	1.120483698	118.7225677	111.6864951	12.28032108	0	0	0	8	4.68	14.5	41.2	88	31	35.2	336	37.8	11.9	10.9	9.9	24.2	0.33	69.8	5.59	23	1.84
S3_D4	3	4	EGH	7.9931561	0	191.6713959	0	0	0	92.27251134	2885.949838	2936.661949	641.3647186	3287.177109	0	0	2226.948946	55.23194767	17.89159617	0	0	44.61429974	0.125357963	3.676892231	1.500517774	1993.145491	0	274.2295802	0	0	0	3.62	4.89	14.2	41.6	85.1	29	34.1	203	40.9	13.6	17.7	12.7	45.1	0.26	47.4	1.72	43.4	1.57
S4_D4	4	4	EGH	0	0	93.96138251	8.357914937	0	15.24573696	0	1957.193104	2350.599597	102.7591442	0	0	15.53221831	1144.375803	72.97553888	32.70220733	32.62758802	33.55138918	77.30604543	0	8.511030048	1.636111654	129.7929879	96.47625505	14.45929896	0	1.891390011	3.894134978	3.68	4.9	14.3	44.3	90.4	29.2	32.3	166	39.8	12.3	16.3	12.4	43.1	0.21	44.1	1.62	41.8	1.54
S5_D4	5	4	EGH	12.1527427	0	333.3378534	0	10.48982721	7.212604556	121.8019121	4369.048281	2613.714527	122.8045701	492.582405	0	10.22439037	1206.329667	81.40765809	17.13538818	14.85207536	64.11395399	59.81531338	0	7.71454989	2.83002747	98.64566027	39.90254176	11.7404922	16.68228898	0	0	5.84	4.5	14	42.3	94	31.1	33.1	247	43.1	13.1	15.3	12	41.1	0.3	51.9	3.03	27.7	1.62
S6_D4	6	4	EPO	24.69698906	8.539266444	453.592616	0	14.55639948	14.43583888	223.5886637	7609.004498	4194.926992	110.9026998	709.8115968	16.88807139	18.96417567	2710.27309	144.7905439	30.5289161	23.08270864	38.66841106	24.50312315	0.138823867	7.790696795	2.34385911	233.0789181	98.99384275	21.19020913	41.47372306	0.931480383	0	4.24	5.19	14.2	42.9	82.7	27.4	33.1	263	38.3	12.8	14.9	11.7	37.6	0.31	56.9	2.41	32.5	1.38
S7_D4	7	4	EPO	23.45952741	0	401.4304941	0	4.568712699	7.846394505	14.56665629	9130.807125	3948.481562	413.8905922	0	19.30504946	9.770759686	37.2517393	182.3784324	29.61181427	7.627119584	130.0760631	81.0382118	0	11.89742963	2.174185723	43.61548533	184.3798902	14.25822194	19.78278755	1.232238255	6.214058998	6.48	5.12	15.9	44.1	86.1	31.1	36.1	197	37.9	12.5	13.8	11.6	37.3	0.23	55.4	3.59	25.3	1.64
S8_D4	8	4	EGH	8.74043481	0	115.2498821	0	0	4.212586044	95.54266543	2071.505992	1304.099514	80.62847234	190.6518873	0	11.72263204	648.6069063	73.27706281	0	24.14613151	45.50495242	45.32224603	0	8.255325415	1.952306795	51.00682515	124.9641916	12.55981118	11.41134276	0	0	4.47	4.84	15	42.4	87.6	31	35.4	235	38.6	12.4	12.5	10.5	28.7	0.25	53.6	2.4	31.8	1.42
S9_D4	9	4	EPO	20.59526252	18.85979557	737.529862	18.50672828	18.60930078	22.21632169	59.74267077	3860.8567	2511.29267	167.271803	173.6122694	0	10.69226511	115.7359402	234.4361769	43.77104643	3.278621293	66.14357984	23.23992993	0	7.497172634	3.425522182	248.971885	76.45446033	23.71932886	51.25891688	1.430373064	5.24766231	7.45	4.87	15	42.5	87.3	30.8	35.3	332	38.1	12.2	10.5	9.5	21.2	0.31	64.8	4.83	23.4	1.74
S10_D4	10	4	EGH	12.90939633	6.834377535	108.955962	8.418639658	5.773506993	9.440964911	106.7017543	2508.435916	2335.542492	86.30444833	357.1127303	20.7254662	10.57189389	1143.475125	79.43076124	31.14903941	18.89578946	21.88837296	37.1246282	0	9.753873771	2.609408128	192.7315758	112.5935683	20.87168351	20.26544856	5.420234504	8.497371289	4.29	4.86	15.1	42.3	87	31.1	35.7	230	38.3	12.6	14.3	11.5	37.1	0.27	39.8	1.71	36.6	1.57
S11_D4	11	4	EGH	112.0061839	48.21890775	468.7614204	30.70255474	19.70323692	12.32442731	315.6867727	5000.715204	3805.247197	140.9417876	389.6185797	0	27.31989315	1949.33455	107.5945061	48.99861726	50.37351509	58.86185037	75.11556828	0	13.28090805	2.419477007	209.3683841	108.7343072	13.35362072	19.35412304	0.886959908	3.696643905	5.28	4.72	14.1	40.7	86.2	29.9	34.6	206	39.9	13	13.5	11	33.5	0.23	57.2	3.02	25.9	1.37
S13_D4	13	4	EGH	46.71051399	0	173.4536359	12.14264738	6.651468288	6.742468441	248.3071829	2048.899361	2237.342565	48.53122602	164.3905813	17.74415548	15.78225977	461.824123	39.51192568	15.48696643	4.782866925	31.37578755	27.49815109	0.098848157	9.893010756	1.770394118	120.381211	22.05841395	8.616967536	10.10396935	0	0	6.5	4.79	14.6	43.1	90	30.5	33.9	166	43.4	13.5	14.8	11.6	37.2	0.19	72.3	4.7	17.5	1.14
S15_D4	15	4	EPO	27.88836033	0	141.6397105	8.942726842	0	5.361887073	34.7432239	712.857818	808.134834	51.76474194	197.2800978	0	6.745868878	-14.10013403	73.26654297	40.44304506	0	9.060712546	76.94203811	0.109148677	2.680439359	1.171888254	53.65613416	80.35847453	9.348484743	11.59796074	0	3.242420411	4.42	4.33	14.1	41	94.7	32.6	34.4	205	38.1	11.4	15.2	12	38.7	0.25	40.9	1.81	37.3	1.65
S17_D4	17	4	EPO	48.30721042	16.96725589	150.8165035	9.206461239	4.406706274	0	16.73765697	2166.66335	2402.43724	65.27540198	0	0	6.903551483	44.55453727	41.08515825	6.108669853	0	23.02593442	3.868840609	0.088400295	2.07752995	0.979209979	89.80247893	24.23262782	16.21059651	0	0	0	5.68	4.82	14.9	44.1	91.5	30.9	33.8	226	40.2	12.4	12.1	10.9	32.1	0.25	53.8	3.06	23.1	1.31
S1_D11	1	11	EPO	39.44692086	0	1672.433034	0	95.68145893	20.52330851	383.6035721	4767.690114	4470.409485	119.2467724	772.3458055	0	6.639389015	4727.633249	174.5971874	90.66499922	13.44694916	104.3664995	35.41040857	0.214146178	15.951493	3.674576764	341.5500989	126.1399457	23.79469164	26.02894434	0	3.400098263	4.77	5.2	15.5	46	88.5	29.8	33.7	218	39.9	12.6	10.8	9.9	23.6	0.22	60.2	2.87	26.6	1.27
S2_D11	2	11	EPO	68.16557401	37.31097934	182.263602	25.32933242	5.543223754	0	63.09909885	2068.001558	1866.703568	64.02993651	201.3251817	0	10.54011814	810.5017093	73.78720591	0	29.5547737	35.17787138	85.95515565	0	7.189050417	2.620943196	195.6778782	57.79225614	11.72691686	13.77554703	0.747527924	4.499239155	4.59	4.88	14.3	43.6	89.3	29.3	32.8	336	38.8	12	11.7	10	25	0.33	52.5	2.41	36.8	1.69
S3_D11	3	11	EGH	15.26931743	0	234.6943435	0	0	9.244332223	176.0155023	3297.963362	3394.079816	118.1627337	555.7602278	13.9924659	14.9204745	3762.892642	61.21072226	21.93003173	99.19477869	21.85375435	48.97818751	0	4.271571236	1.774251371	139.046655	48.46722519	29.82610976	50.73682157	0	8.643695357	3.65	4.76	13.5	41	86.1	28.4	32.9	218	42.1	13.6	17.8	12.7	45.2	0.28	58.1	2.12	31	1.13
S4_D11	4	11	EGH	0	0	68.97443494	12.61329593	0	3.736014126	158.8845424	1985.407951	2014.919342	91.67397693	193.4689245	23.37505465	22.9597147	709.4534382	66.82655441	31.50149517	26.15143428	24.17032187	35.79508596	0	3.81835596	0.988173524	101.2006469	126.0694809	12.80652926	13.25595904	0	3.978152473	3.18	4.87	14.7	43.4	89.1	30.2	33.9	175	40.3	12.6	13.7	12.3	41.5	0.21	51	1.62	33.3	1.06
S5_D11	5	11	EGH	13.72251409	7.110029002	288.2102471	0	4.340855212	7.67160153	242.5545689	3911.001168	2524.135174	105.2037427	781.7798142	28.73907725	26.29736119	2529.395368	86.59709687	22.78580432	32.30709152	62.05426646	57.88542602	0	12.71946105	2.559452428	117.4950981	34.41721479	18.08099824	28.10733164	0.632077383	0	4.9	4.34	13.7	41.1	94.7	31.6	33.3	240	46.2	13.9	14.8	11.8	40.6	0.28	54.4	2.66	26.3	1.29
S6_D11	6	11	EPO	25.18896321	0	492.2423049	0	15.14662241	16.12363017	209.7251479	6963.645061	4916.229145	174.3203207	1126.318888	25.0057024	15.21288596	3579.421143	224.8754175	49.61592091	32.9430758	53.05616811	26.75296823	0	8.71151511	2.849987021	193.2467461	145.1069188	21.16851098	39.01468442	0	0	6.61	5.23	14.6	42.9	82	27.9	34	265	39	13.2	13.7	11.8	38	0.31	69.1	4.57	20.4	1.35
S7_D11	7	11	EPO	19.09549075	0	269.7851029	0	2.664709495	0	27.09747557	5424.953119	2558.599693	245.0096362	78.11685606	18.56901621	15.05835838	74.96926296	124.0685257	33.78822083	18.43501599	75.77022764	13.6575093	0	14.49249762	3.520250302	43.53758428	122.0825588	14.14662261	0	1.069800941	3.820959836	5.89	5.05	15.4	44	87.1	30.5	35	215	38.9	12.6	15.2	11.5	35.7	0.25	57	3.36	25	1.47
S8_D11	8	11	EGH	12.03383153	7.381959265	113.2942672	0	3.205502499	5.536002086	214.0354608	2845.737766	1299.034143	61.49470997	180.5109195	0	10.51041163	1300.698475	49.78061432	16.91927907	18.23587091	50.50767848	30.73744524	0.126057513	11.30044034	2.661706335	70.18009788	63.54112355	14.60029305	14.43288742	0	0	4.06	4.99	15.1	44.3	88.8	30.3	34.1	253	40.5	12.7	14.6	11.3	34.7	0.29	54.8	2.22	25.1	1.02
S9_D11	9	11	EPO	29.52453048	43.13774814	585.3123601	25.70571676	13.03056302	13.91351363	75.07902908	10536.31666	5535.066681	279.77805	102.949094	13.72401667	15.54057798	125.1808848	159.9349488	30.88492848	7.148096643	97.00836447	52.81333899	0	9.497519128	2.987526119	214.547604	108.1682305	17.70721172	25.70102363	0	4.842012685	5.98	4.87	14.6	43.6	89.5	30	33.5	302	40.5	12.6	11.1	9.8	24.7	0.3	62.1	3.71	19.7	1.18
S10_D11	10	11	EGH	0	0	70.6846795	0	0	0	89.94259436	1888.467208	1599.553841	71.73134404	340.1816311	26.92105003	16.27463338	1380.796726	48.03868477	0	32.57658796	7.953095441	23.15246473	0	8.821563909	2.277305403	144.518055	97.90935136	11.63763878	0	0	3.357398058	4.27	5.15	15.6	45	87.4	30.3	34.7	245	38.8	12.5	15.7	11.9	39.1	0.29	47.5	2.03	34	1.45
S11_D11	11	11	EGH	43.2009045	0	312.458515	31.75906427	12.27795257	0	160.5914091	3003.424829	2294.090143	135.0064461	276.3216368	0	105.2251737	1736.981447	36.52122716	35.01171635	304.8151133	35.70005882	45.10962357	0	7.34278444	1.557308556	92.22122688	59.91329288	0	0	0	13.88745395	6.46	5.11	14.7	44.5	87.1	28.8	33	239	40.9	13.2	14.4	11.4	35.1	0.27	56.1	3.62	26.3	1.7
S13_D11	13	11	EGH	49.29999391	12.96540875	223.3263501	9.266619135	17.60976229	5.942139586	275.0507803	1473.680504	2016.830686	45.65961301	163.2361295	8.253295159	19.14029311	642.2756163	24.45021303	0	10.96806734	20.99092531	2.738811629	0.200969406	6.154646989	1.411617012	171.5087467	25.87763933	14.73929778	0	0	0	6.85	4.92	14.7	44.8	91.1	29.9	32.8	177	44.8	13.7	15.7	11.8	37.3	0.21	74.2	5.08	15.6	1.07
S15_D11	15	11	EPO	39.73395351	15.92425156	402.4850023	16.27771851	4.686759058	11.22970442	84.94855175	7223.694106	4385.776737	370.0552653	197.3167242	0	60.71533903	279.4608763	190.9676876	81.07876105	76.34752331	88.17888882	76.05912513	0.287881436	7.473133346	0.375139664	119.9327431	290.2173038	30.93532292	29.7871618	1.903299219	9.76048843	4.34	4.43	13.9	41.7	94.1	31.4	33.3	219	37.7	11.3	14.8	11.7	36.2	0.26	46.7	2.03	33.6	1.46
S17_D11	17	11	EPO	58.66536003	18.30319714	215.0576629	10.95212959	5.798787076	0	30.78465047	2313.735596	4237.906015	80.07892244	77.18515363	0	7.568709131	112.9123817	44.49960129	0	7.2106956	20.48895975	54.9056849	0	4.760233	1.192862782	143.4503036	21.84439528	19.4736973	0	0	0	6.41	5.06	15.4	46.3	91.5	30.4	33.3	260	40.7	12.5	12.5	10.8	30.6	0.28	57.1	3.66	20.6	1.32
S1_D14	1	14	EPO	14.16623787	8.786730113	388.3820904	0	3.236064484	7.138980122	107.2153989	4392.595654	1607.390209	93.01873829	275.3630755	0	8.168193207	646.9989612	127.0006559	19.51926281	8.197794633	92.16316846	67.90498822	0.101119056	5.95588057	1.627525092	105.6247643	78.6957698	15.25706164	0	0	0	10.87	5.2	15.7	45.4	87.3	30.2	34.6	229	39.2	12.4	11.5	10	25.2	0.23	77.5	8.42	12.9	1.4
S2_D14	2	14	EPO	18.41144726	14.68336435	112.2974954	13.3213505	2.13015855	8.110841735	23.72622185	1316.903786	1106.880703	71.19134498	144.5156673	0	5.755193963	214.7162638	65.08168605	28.63565255	13.12434498	24.13860334	29.24468836	0	3.292114263	1.428394113	96.30644306	114.1895081	10.09092893	0	0	0	5.7	4.81	14.3	43.3	90	29.7	33	311	39.8	12.3	11.5	10.1	25.8	0.31	51.3	2.92	37	2.11
S3_D14	3	14	EGH	0	0	473.6415949	0	0	0	140.1946361	2338.027406	4952.863058	0	0	0	0	1703.863235	231.8582815	0	157.1782954	0	85.68721035	0	12.47163155	1.748608302	111.1863121	0	0	0	0	0	5.49	5.02	14.1	43.8	87.3	28.1	32.2	197	44.2	14	16.8	12	41.2	0.24	59.3	3.26	29.1	1.6
S4_D14	4	14	EGH	33.10797242	11.47735244	60.27054979	11.67032479	0	0	152.2940671	1761.518974	1799.505287	103.2512846	216.1759869	0	27.24023425	989.1005361	62.98668481	34.91266764	41.82519897	23.60311769	29.27888019	0	4.794980694	0.81882966	102.309711	160.0555486	15.53037791	18.10268039	0	0	3.49	4.72	14.3	42.8	90.7	30.3	33.4	162	42.3	12.9	17.1	12.5	42.9	0.2	50.1	1.75	37	1.29
S5_D14	5	14	EGH	16.6842175	0	427.9133656	2.930867528	7.634031843	11.23479388	120.7745083	5285.265082	3165.455138	149.7015881	576.4875201	10.9261084	11.16933035	1313.281508	101.3051245	20.87706589	0	77.63700852	15.25777273	0.127499625	13.72421032	2.863743651	131.09972	53.89557588	12.54671389	29.12930348	0	0	5.59	4.48	14.3	42.4	94.6	31.9	33.7	268	45.6	13.8	15.3	12	40.3	0.32	54.5	3.04	25	1.4
S6_D14	6	14	EPO	21.27840922	0	410.4915109	0	14.8480918	13.55339881	169.4509202	6236.306193	4208.905178	127.4992305	720.5239997	29.29926495	26.45803787	3198.487936	143.42967	21.86058245	48.93719732	35.63474923	33.13832528	0.174899021	6.669089099	1.977228218	182.3920636	64.645512	28.43246949	52.86286477	1.176450505	8.3718585	6.9	5.29	14.6	43	81.3	27.6	34	276	37.9	13	13.5	11.5	36.5	0.32	69.7	4.81	21.3	1.47
S7_D14	7	14	EPO	0	0	429.8381188	0	4.24138739	11.32917331	0	11128.66574	4610.187192	484.4834198	0	0	9.059126176	97.80650319	217.0890028	31.70792907	4.657347731	137.611788	76.58209173	0	16.05388768	4.738457445	50.04776732	181.1499428	17.59827148	23.08699631	0.787537699	4.77831808	5.83	5.08	15.4	44.6	87.8	30.3	34.5	181	39.6	12.7	15.7	11.7	39.1	0.21	52.9	3.08	25.2	1.47
S8_D14	8	14	EGH	10.52504764	0	127.2047955	0	0	0	168.175184	3107.146235	1848.524871	112.4455774	195.1786574	0	13.37501992	1037.388923	81.65283645	0	16.46698746	58.883728	39.69655483	0	8.310656108	2.11584476	68.01590903	134.3322555	14.6187771	15.0205578	0	0	3.64	5.08	15.2	45.2	89	29.9	33.6	244	40.9	12.8	14.2	11.1	33.6	0.27	59.1	2.15	25.3	0.92
S9_D14	9	14	EPO	61.45207606	55.03917275	904.9437462	42.99595631	36.96177491	15.58180353	42.79800867	10488.65848	6794.81154	401.5675101	166.3548407	0	11.76643804	109.6981959	208.3692897	58.76841605	10.08311268	162.1499032	0	0	13.15928053	3.961879475	229.9435887	203.2058024	23.85185854	20.79928071	1.715929404	5.745834555	6.49	5.34	15.8	46.6	87.3	29.6	33.9	309	39.4	12.6	10.9	9.7	23	0.3	53.8	3.49	30.7	1.99
S10_D14	10	14	EGH	7.828020441	0	75.38869945	0	0	5.28843071	76.34046094	1888.133861	1562.65215	48.88929075	286.2491481	5.976384747	8.245931786	833.4452213	40.10052611	7.717444047	22.53017834	12.18987145	0	0.079710801	6.746097084	2.438689052	145.7458649	29.8231956	10.42603259	0	0.524808273	0	4.2	5.25	15.7	45.5	86.7	29.9	34.5	245	38.4	12.4	15.3	11.7	38.5	0.29	38.9	1.63	39	1.64
S11_D14	11	14	EGH	56.86653725	36.56218824	353.386176	20.53855143	0	9.225206627	100.6832832	2492.801098	2147.14979	76.43034167	159.7261386	0	11.45354264	229.4817947	74.37420737	41.17698162	9.553468638	23.87273165	0	0	7.882432236	1.841800116	127.7619336	106.0954025	12.19928759	0	0	0	8.33	4.85	14.1	42.1	86.8	29.1	33.5	230	41.1	13.3	14.6	11.3	35	0.26	59.2	4.93	22.4	1.87
S13_D14	13	14	EGH	36.56385745	19.01099629	246.6220874	11.36410754	8.704293179	4.714201685	286.6568952	1534.038025	2606.705508	41.99843397	182.8153696	7.497836671	17.17325826	602.6204225	36.55525837	15.74321949	8.957441163	22.46501044	0	0.148264794	11.06959577	2.308356341	200.5669231	23.04299792	10.27179172	0	0	0	6.69	4.88	15	44.8	91.8	30.7	33.5	162	46.2	14.1	16.4	11.4	36.6	0.18	71.3	4.77	17.5	1.17
S15_D14	15	14	EPO	45.65889891	28.25859402	93.24968139	19.14419972	0	0	117.1382037	1442.340983	1899.759321	86.05577167	185.2342089	0	80.94789208	624.5495632	0	0	121.5318806	16.21058625	0	0	4.748127614	0.737089947	97.29879671	41.80435906	32.72806596	0	0	0	9.48	4.58	14.5	43	93.9	31.7	33.7	212	38.5	11.5	14.8	11.6	36.9	0.25	68.6	6.5	15.2	1.44
S17_D14	17	14	EPO	87.95026262	10.01630329	270.5359308	8.593891369	0	6.142262552	23.31212205	2130.024486	3838.134283	101.1103896	0	0	5.34604499	15.80484999	78.93473293	25.08969999	0	24.03499567	0	0	8.13042814	1.855251532	153.9100425	96.17322266	13.5778254	12.37636923	0	0	6.31	5.12	15.6	46.9	91.6	30.5	33.3	249	40.9	12.6	13.6	10.5	30	0.26	56.9	3.59	23.5	1.48
[truncated: 17 more columns]
